# Supplementary material for: Epidemiology and Reporting Characteristics of Systematic Reviews in Orthopedic Journals: A Meta-Epidemiological Study
Source: J Clin Med. 2023 Nov 10;12(22):7031. doi: 10.3390/jcm12227031 (PMC10672058; doi:10.3390/jcm12227031)
Supplement: Supplementary file 1 [file jcm-12-07031-s001.zip]

Archive with 1 entries (1 files):
- jcm-2674164-supplementary.pdf
